# Supplementary material for: HBx Mediated Increase of DDX17 Contributes to HBV-Related Hepatocellular Carcinoma Tumorigenesis
Source: Front Immunol. 2022 Jun 16;13:871558. doi: 10.3389/fimmu.2022.871558 (PMC9243429; doi:10.3389/fimmu.2022.871558)
Supplement: Supplementary file 2 [file DataSheet_2.xlsx]

## Sheet: Figure 1
Figure 1F
	Relative amount(%)
	HBV-									HBV+
DDX17	97	101	102	95	92	110	101	91	111	257	198	264	189	192	241	211	229	224
SOX9	99	100	107	97	88	108	101	93	107	162	151	149	138	161	150	143	139	157
BMP2	98	96	91	105	106	99	112	95	98	174	154	162	143	146	139	157	139	136
ENG	99	103	106	110	93	99	109	89	83	141	131	132	142	146	135	123	131	134
TGFBR1	102	105	99	95	108	94	93	110	94	123	109	102	134	132	125	125	123	149
SL100A4	99	108	106	93	92	101	99	95	107	129	108	145	138	132	129	126	159	140
LEF1	95	99	106	110	89	88	95	109	109	118	124	109	95	119	121	106	110	115
LOXL2	100	104	105	102	89	95	103	98	104	102	113	114	95	99	108	115	116	110
TGFB1	99	96	105	104	100	98	96	94	108	87	112	105	108	91	87	118	112	125
WNT4	106	102	98	89	105	98	89	108	105	100	108	92	110	115	121	98	106	86
TGFB2	112	106	105	89	92	98	94	112	92	89	95	93	81	103	81	75	88	78
HIF1A	95	96	102	105	101	99	94	95	113	86	75	92	73	88	85	86	97	101
AKNA	95	96	101	105	103	105	89	113	93	84	88	94	95	101	82	78	72	71

## Sheet: Figure 2
Figure 2B
(Days)	DDX17 mRNA	DDX17 protein
0	100	100
1	158.9	89.1224
2	353	97.1928
3	386.7	100.571
4	531.3	153.998
5	517.7	196.714
6	560.7	235.021
7	878.9	293.79
9	689.1	307.103
12	854	258.902
Figure 2D
Amount of HBV virions	DDX17 mRNA									DDX17 protein
0	107	93	95	94	107	102	99	101	102	100
100	116	108	109	115	113	115	109	108	113	133.374
250	132	135	125	129	133	127	128	136	133	136.317
500	138.23	135	150	143	148	129	137	140	142	135.15
1000	151.42	155	163	168	160	175	155	164	152	141.222
2000	165	158	159	161	168	156	169	167	166	122.731

## Sheet: Figure 3
Figure 3A
Relative DDX17 mRNA level(%)
HepG2					Huh-7
Vector	Flag-HBx	Flag-HBc	Flag-HBs	Flag-HBp	Vector	Flag-HBx	Flag-HBc	Flag-HBs	Flag-HBp
98	172	107	103	95	96	191	102	118	96
94	169	99	105	99	93	184	101	117	90
96	175	89	112	81	97	182	93	109	106
96	177	112	117	102	96	179	95	102	107
104	193	91	121	96	105	183	112	117	92
109	151	89	129	89	108	161	109	105	99
97	169	110	109	83	100	177	89	113	110
98	193	101	111	110	97	161	111	116	84
108	166	91	110	109	108	167	88	109	88
																											74
Figure 3C
Relative DDX17 mRNA level(%)
HepG2			Huh-7
Vector	HBV-WT	HBV-ΔHBx	Vector	HBV-WT	HBV-ΔHBx
100	224	136	97	190	105
93	204	124	94	187	109
96	235	125	97	169	112
95	215	135	95	192	101
104	225	115	105	201	103
109	216	123	106	173	108
96	243	138	97	175	99
96	211	135	98	188	119
110	221	129	111	207	102
Figure 3E
Relative Flag-HBx mRNA level(%)
Vector	DDX17	shCont	shDDX17-1	shDDX17-2
96	136	102	72	69
103	129	108	69	72
105	140	93	75	79
106	142	99	88	68
97	132	101	68	76
109	129	90	70	78
96	150	96	75	66
95	118	104	79	75
93	137	107	70	74
Figure 3G
Remaining Flag-HBx mRNA(%)
	Vector									DDX17
0	99.9	97.6	98.5	99.5	99.2	98.3	97	98.6	98	99.8	99.4	99.6	99.3	98.1	98.7	98.9	96	95
3	78	85	72	81.7	77.2	75.8	73	80	83	94	97.1	87	98	93.3	90	96.3	94	91
6	69	55	48.6	52	72	66.2	56	73	64	80	83	85	84	84	88	89.3	91	92
9	35	45	52.2	43	37	42	28	29.8	44	79	85	81	68	85.9	86.7	87.3	86	65
12	14	42	21	23	29.3	34	24	37	26	63.7	78.3	70.2	68	83.2	80	76.3	62.9	67
15	11	24.9	18.8	17	13.5	15	24	29	23	40	51	49	57	55	47	50	48	52

## Sheet: Figure4
Figure 4B
Relative total HBV RNAs level(%)		Relative HBV 3.5-kb RNA level(%)
Vector	DDX17	Vector	DDX17
100	203	105	193.503
98	221	104	198.5
92	200	95	209
109	196	93	205.2
117	215	107	190.4
85	190	96	171.65
99	210	100	185.8
97	206	99	195
103	205	101	191
Figure 4D
Relative HBV DNA level(%)
Vector	DDX17
108.4	152
99	149
101.6	139
96	160
101	161
96.1	151
106.3	155
101	153
94	158
Figure 4G
Relative total HBV RNAs level(%)			Relative HBV 3.5-kb RNA level(%)
shCont	shDDX17-1	shDDX17-2	shCont	shDDX17-1	shDDX17-2
100	49.3	43.8	100	65.8	56.2
94	50.8	43.5	97	60.2	58.9
97	55.6	40	89	59.3	62.3
95	42.8	52	112	68	51.2
105	49	48	95	71	60.5
109	48.3	39	107	79.5	55.9
95	50.7	50	104	68.9	58.9
98	48.7	48	102	69.2	56.3
108	51.5	43	94	66.9	58.1
Figure 4I
Relative HBV DNA level(%)
shCont	shDDX17-1	shDDX17-2
100.234	89.3333	68.7333
94.674	89.9371	66.6667
97.332	69.186	69.7674
95.874	78.6127	64.7399
105.367	80.7018	56.1403
109	75.7062	46.7232
95	75.7225	56.0694
98.021	81.0651	60.9468
108.113	75	61.0465

## Sheet: Figure 5
Figure 5F
Relative total HBV RNAs level(%)			Relative HBV 3.5-kb RNA level(%)
siCont	siZWINT-1	siZWINT-2	siCont	siZWINT-1	siZWINT-2
95	70	70.8	103	63.5	73.7
98	67	72.6	97	60.8	67.4
107	73	69.4	100	71.4	75.2
96	77	68.7	105	67	68.8
99	73	67.3	102	69	69.2
105	81	72.5	94	63	73.5
93	72	69.9	96	71.2	71.9
99	72	73.6	110	69	72.1
108	68	74.3	93	66.8	69
Figure 5H
Relative HBV DNA level(%)
siCont	siZWINT-1	siZWINT-2
100.856	78.3168	80
97.664	88.1288	82.3179
89.783	80.0585	75.3801
112	86.1612	84.261
95.231	85.3707	72.5852
107.547	91.1701	83.195
104.972	87.3393	81.4745
102.132	77.1376	83.6431
104.775	79.2208	73.0983
Figure 5J
Relative total HBV RNAs level(%)			Relative HBV 3.5-kb RNA level(%)
shCont	shDDX17	shDDX17+ZWINT	shCont	shDDX17	shDDX17+ZWINT
98	50.38	106.57	98	50.94	106.57
105	48.45	109.34	94	49.4	109.33
99	57.62	91.23	102	77.6	88.21
96	53.51	109.53	102	56.4	101.12
101	66.91	102.21	103	62.5	100.21
106	69.13	101.42	99	61.4	91.78
94	51.2	103.59	103	56	109.63
103	51.2	116.78	98	72.9	96.52
98	55.4	127.99	100	70.1	105.34
Figure 5K
Relative HBV DNA level(%)
shCont	shDDX17	shDDX17+ZWINT
108.778	60	94.6
105	76.9068	89.1949
94.566	75.3275	91.4716
93	77.1636	82.6087
89.937	52.8269	83.5689
110.587	58.9437	79.1831
109.456	69.697	97.669
97	71.345	97.271
91.342	56.7134	82.3647

## Sheet: Figure 6
Figure 6B
	HBV DNA in serum (107copies/mL)
(Days)	shCont								shDDX17
0	6.44	6.14	8.31	6.73	5.9	8.05	7.62	7.19	6.2	6.4	6.05	6.22	6.34	5.79	7.58	7.81
4	6.5	5.92	5.18	6.77	7.31	7.55	9.35	7.9	4.82	3.32	3.95	3.97	4.08	4.62	4.79	5.13
8	4.1	4.36	4.62	3.95	4.59	6.27	5.34	4.69	3.11	2.18	2.5	2.59	2.72	1.98	4.07	3.69
12	2.15	2.41	3.57	2.7	3.75	2.87	3.43	3.78	1.22	1.05	1.06	1.93	2.24	2.09	2.12	2.2
16	1.325	1.945	2.055	2.23	2.34	2.35	2.77	2.46	0.755	1.325	0.37	1.105	1.23	1.71	1.475	1.535
20	2.83	2.3	1.37	1.49	1.77	1.83	2.56	1.83	0.23	0.25	0.89	0.85	0.82	1.5	1.5	1.32
Figure 6C
HBV DNA in liver log10(copies/mg)
shCont	shDDX17
3.13005	3.47575
4.01905	3.12621
3.11287	3.26804
4.23289	3.04912
3.04969	3.27396
3.40976	2.3436
3.90309	2.19606
3.652	2.84
Figure 6D
Relative total HBV RNAs level in liver(2-Δct)
shCont	shDDX17
0.03	0.019
0.032	0.014
0.036	0.03
0.02	0.029
0.019	0.019
0.027	0.021
0.034	0.01
0.039	0.02
Figure 6E
Relative HBV 3.5-kb RNA level in liver(2-Δct)
shCont	shDDX17
0.0226385	0.0292982
0.036614	0.0262018
0.0287811	0.0219799
0.0212144	0.0219799
0.0365908	0.020649
0.0339742	0.0121863
0.0411238	0.0209911
0.0282	0.0214911
Figure 6G
Relative HBc protein level
shCont	shDDX17
1.6391	1.52
2.52941	1.47712
2.21429	1.29341
2.47826	1.31515
1.94958	1.16418
2.08182	1.11058
2.02609	1.0995
1.69118	1.3012
Figure 6H
Serum HBsAg level(OD)
shCont	shDDX17
1.24	1.0968
1.376	1.1
1.404	1.092
1.208	0.944
1.268	1.02
1.376	1.184
1.128	1.168
1.208	1.268
1.392	1.168

## Sheet: Figure 7
Figure 7A
Huh-7, Relative percentage of migrated cells(%)
Vector+Flag-HBx	DDX17+Flag-HBx
96	146
104	169
102	140
103	149
97	138
101	169
94	173
96	177
107	148
Figure 7B
PLC/PRF/5, Relative percentage of migrated cells(%)
Vector+Flag-HBx	DDX17+Flag-HBx
97	152
105	171
100	161
101	132
96	166
104	129
95	158
94	124
108	148
Figure 7C
Huh-7, Relative percentage of migrated cells(%)
shCont	shDDX17-1	shDDX17-2
102	52	39
107	49	55
92	55	63
99	39	54
102	49	43
91	61	50
94	70	46
105	55	61
108	48	59
Figure 7D
PLC/PRF/5, Relative percentage of migrated cells(%)
shCont	shDDX17-1	shDDX17-2
101	51	43
107	56	51
98	62	58
96	49	61
104	45	53
93	59	66
95	43	39
104	57	42
102	61	62
Figure 7E
Huh-7, Relative percentage of migrated cells(%)
shCont	shDDX17	shDDX17+ZWINT
96	51.21	106.57
103	52.31	110.21
101	47.64	98.38
94	62.1	99.32
103	39.87	89.61
107	66.21	100.78
94	51.21	103.62
103	51.29	96.54
99	55.89	87.57

## Sheet: Figure 8
Figure 8B
Relative DDX17 protein level
Non-metastasis	Metastasis
1.10649	2.91735
0.899382	4.31751
0.951343	2.38393
0.994109	1.08145
1.11253	0.812237
1.52776	1.30422
0.91724	1.80591
1.71273	14.9509
1.62466	4.64594
1.04643	1.55119
0.834952	2.07012
0.981988	1.25968
Figure 8C
Relative DDX17 mRNA level
Non-metastasis	Metastasis
0.021	0.054
0.006	0.042
0.017	0.04
0.01	0.032
0.029	0.039
0.021	0.058
0.019	0.027
0.029	0.036
0.022	0.0532
0.023	0.025
0.012	0.056
0.022	0.043
Figure 8D
Relative DDX17 mRNA level
DDX17 mRNA level	The serum level of log10(HBV DNA)
0.02051	5.9
0.00585	4.16
0.01733	5.82
0.01046	5.73
0.02918	6.55
0.00943	4.44
0.00858	4.26
0.00946	4.59
0.02198	6.16
0.02262	6.03
0.01174	5.72
0.01241	5.05
0.08375	6.85
0.06237	6.46
0.01974	4.8
0.03151	5.46
0.03858	5.74
0.05818	6.41
0.01708	4.66
0.03601	4.18
0.13238	7.55
0.0148	6.2
0.0557	4.64
0.01292	5.74

## Sheet: Supplementary Figure 2
Supplementary Figure 2B
Relative ZWINT mRNA level(%)
Vector	DDX17	shCont	shDDX17-1	shDDX17-2
98	123.9	100	39.4	30.9
97	133.2	106	36.9	33.2
105	125.8	94	40.2	29.9
102	128.4	93	42.3	29.8
109	140.1	98	41.5	31.5
89	118.5	102	36.9	35.1
92	112.6	103	36.2	30.5
95	124.6	108	38.5	37.9
113	135.5	96	39.1	40.9

## Sheet: Supplementary Figure 3
Supplementary Figure 3B
Relative total HBV RNAs level(%)		Relative HBV 3.5-kb RNA level(%)
Vector	ZWINT	Vector	ZWINT
101	136	101	132																	129
99	130	99	133
101	130	101	135
104	129	105	121
103	146	102	154
92	152	93	131
96	139	96	145
109	119	110	122
94	151	93	129
Supplementary Figure 3D
Relative HBV DNA level(%)
Vector	ZWINT
114.76	167.5
109.435	151.727
84	174.524
122	145.454
101	160.396
87.043	149.2
98	162.653
87.231	160.902
92.334	137.481

[truncated: 1 more sheets: Supplementary Figure 5]
